# Supplementary material for: Visual recognition and prediction analysis of China’s real estate index and stock trend based on CNN-LSTM algorithm optimized by neural networks
Source: PLoS One. 2023 Feb 24;18(2):e0282159. doi: 10.1371/journal.pone.0282159 (PMC9955670; doi:10.1371/journal.pone.0282159)
Supplement: S1 Data — (ZIP) [file pone.0282159.s001.zip]

Archive with 21 entries (20 files):
- data/
- data/data.xlsx
- data/Figure 1.vsdx
- data/Figure 10.opju
- data/Figure 2.vsdx
- data/Figure 3.vsdx
- data/Figure 4.vsdx
- data/Figure 5.vsdx
- data/Figure 6a.opju
- data/Figure 6b.opju
- data/Figure 6c.opju
- data/Figure 6d.opju
- data/Figure 7a.opju
- data/Figure 7b.opju
- data/Figure 7c.opju
- data/Figure 7d.opju
- data/Figure 8a.opju
- data/Figure 8b.opju
- data/Figure 8c.opju
- data/Figure 8d.opju
- data/Figure 9.opju
