# Supplementary material for: Visual recognition and prediction analysis of China’s real estate index and stock trend based on CNN-LSTM algorithm optimized by neural networks
Source: PLoS One. 2023 Feb 24;18(2):e0282159. doi: 10.1371/journal.pone.0282159 (PMC9955670; doi:10.1371/journal.pone.0282159)
Supplement: S1 Data — (ZIP) [file pone.0282159.s001.zip › data/data.xlsx]

## Sheet: Fig 6
China Real Estate Index (399241)					Poly Development (600048)					Gemdale Group (600383)					Nanshan Holdings (002314)
Date	CNN Prediction	Date	True		Date	CNN Prediction	Date	True		Date	CNN Prediction	Date	True		Date	CNN Prediction	Date	True
1	0.74972	1	0.73002		1	0.79718	1	0.77275		0	0.78482	0	0.79657		0	0.48077	0	0.47815
2	0.84942	2	0.87606		2	0.80745	2	0.85246		1	0.61161	1	0.56753		1	0.45717	1	0.39944
3	0.77642	3	0.8668		3	0.63767	3	0.54508		2	0.81382	2	0.847		2	0.68021	2	0.64347
5	0.868	4	0.67791		4	0.82284	4	0.83184		3	0.81794	4	0.84698		3	0.4983	3	0.48343
7	0.78225	5	0.88423		5	0.81253	5	0.84982		4	0.80029	5	0.96726		5	0.58491	5	0.57004
8	0.80197	7	0.71851		6	0.64273	6	0.59771		5	0.81375	6	0.85108		6	0.52895	6	0.52108
9	0.7927	8	0.74982		7	0.78931	7	0.77003		6	0.78573	7	0.99521		7	0.52546	7	0.54033
10	0.85183	8	0.72317		8	0.79186	8	0.7777		7	0.78362	8	0.5596		8	0.5902	8	0.57708
11	0.84721	11	0.87038		9	0.81113	9	0.79312		8	0.60419	10	0.7618		9	0.46514	9	0.42403
12	0.88894	12	0.85185		10	0.75324	10	0.73909		9	0.78463	11	0.75867		10	0.49052	10	0.45116
13	0.88548	13	0.95154		11	0.74421	11	0.74935		10	0.71616	12	0.7742		12	0.60162	12	0.56488
14	0.82872	15	0.64909		12	0.65289	12	0.65288		11	0.79705	13	0.83641		13	0.53166	13	0.51154
16	0.76266	17	0.67807		13	0.79947	14	0.89847		12	0.8219	15	0.603		14	0.49669	14	0.47919
17	0.78469	19	0.93885		14	0.82516	15	0.62838		14	0.60406	17	0.89438		15	0.47484	15	0.45384
19	0.86931	19	0.81717		15	0.69012	16	0.67722		15	0.61856	18	0.66309		17	0.58069	17	0.57981
20	0.87744	20	0.79284		16	0.70937	18	0.8212		16	0.78859	20	0.70246		19	0.46264	19	0.46526
21	0.77431	22	0.69667		17	0.79423	21	0.6141		18	0.6268	21	0.60495		20	0.65769	20	0.78539
22	0.85313	22	0.83575		18	0.81479	23	0.83396		19	0.63403	22	0.81753		21	0.5475	21	0.54838
23	0.82417	23	0.75464		19	0.80062	25	0.72589		20	0.67964	23	0.76047		22	0.48892	22	0.48367
24	0.80099	24	0.97716		20	0.6707	26	0.89305		21	0.61844	24	0.81853		23	0.47144	23	0.47144
25	0.84969	25	0.86128		21	0.65397	27	0.79015		22	0.80301	25	0.74591		25	0.53006	25	0.52132
26	0.88099	27	0.94242		23	0.79667	28	0.81197		23	0.76669	27	0.8361		26	0.54756	26	0.52832
27	0.86594	28	0.92273		24	0.80179	29	0.65505		24	0.76564	28	0.6328		27	0.48286	27	0.48198
28	0.88681	29	0.95172		25	0.74391	30	0.81064		25	0.70338	29	0.8319		28	0.57908	28	0.54497
29	0.82888	29	0.8057		26	0.82233	31	0.84149		26	0.7675	30	0.75929		29	0.62195	29	0.57384
31	0.86366	31	0.98883		27	0.80945	32	0.81574		27	0.78908	32	0.82976		31	0.46017	30	0.56424
33	0.80805	32	0.8034		28	0.8313	34	0.83758		28	0.67066	33	0.59329		32	0.60012	31	0.42169
33	0.75938	33	0.77561		29	0.82483	35	0.83498		29	0.76398	34	0.78409		33	0.52841	32	0.57563
35	0.77215	35	0.69218		30	0.70906	36	0.79381		31	0.74146	35	0.62228		34	0.52406	33	0.50917
36	0.84517	36	0.85445		31	0.78878	37	0.83108		32	0.81576	36	0.7436		35	0.48296	34	0.57128
37	0.88112	37	0.84866		32	0.81062	38	0.66643		33	0.60228	38	0.65126		36	0.5923	35	0.49608
38	0.8313	38	0.87996		33	0.77459	40	0.80272		34	0.7146	39	0.86487		37	0.48648	36	0.64128
40	0.83595	39	0.80349		34	0.81701	41	0.76027		35	0.63334	40	0.76425		38	0.67191	37	0.47861
42	0.73399	40	0.81509		35	0.78742	42	0.75252		37	0.77677	41	0.79846		39	0.69204	38	0.69903
43	0.82904	42	0.69806		36	0.78095	43	0.86696		38	0.63241	43	0.59618		40	0.46553	40	0.44454
45	0.88236	43	0.87539		37	0.79765	44	0.73062		39	0.7966	44	0.79736		41	0.74717	41	0.76904
46	0.84297	44	0.785		38	0.79634	45	0.83988		40	0.7836	45	0.76311		42	0.48917	42	0.47342
47	0.73637	45	0.91945		39	0.7063	46	0.81028		41	0.76891	46	0.83257		43	0.46644	43	0.42096
48	0.81983	46	0.83949		40	0.82717	47	0.82441		42	0.61159	47	0.77344		44	0.58978	44	0.61514
51	0.84419	47	0.82676		41	0.77568	48	0.73823		43	0.58133	48	0.73609		45	0.52769	45	0.53294
52	0.87549	48	0.68538		42	0.82324	49	0.84366		44	0.806	49	0.64998		46	0.57143	46	0.55569
53	0.78163	49	0.80592		44	0.69845	51	0.57743		45	0.774	51	0.78892		47	0.46912	47	0.45512
54	0.88595	51	0.8384		45	0.8579	52	0.78958		46	0.81201	52	0.76607		48	0.49187	48	0.48487
56	0.89177	52	0.89983		46	0.82186	53	0.67125		47	0.67285	53	0.72456		49	0.46389	49	0.43416
57	0.88482	53	0.72137		48	0.83341	55	0.93741		48	0.71344	56	0.76288		50	0.77964	50	0.74641
58	0.74924	55	0.9694		49	0.7678	57	0.68146		49	0.70823	57	0.92671		52	0.50154	52	0.49891
59	0.75736	56	0.91958		50	0.80765	58	0.91416		50	0.78082	58	0.60934		53	0.48231	53	0.46569
60	0.85704	57	0.93002		51	0.65202	60	0.83698		51	0.74622	60	0.73686		54	0.50332	54	0.53742
61	0.83619	59	0.64958		52	0.82559	62	0.8331		52	0.74965	61	0.57506		55	0.55056	56	0.54357
62	0.83157	60	0.85936		53	0.72012	63	0.89737		53	0.70555	62	0.5688		56	0.5427	57	0.43863
63	0.85939	61	0.81649		55	0.82938	64	0.80732		55	0.75479	63	0.76479		57	0.45787	58	0.66692
64	0.7551	62	0.8165		56	0.71362	65	0.8523		56	0.73401	64	0.71189		58	0.70453	59	0.46927
65	0.73425	63	0.91734		57	0.77275	67	0.85613		57	0.77115	65	0.77513		59	0.47102	60	0.4964
66	0.84204	64	0.63689		58	0.78173	68	0.84326		58	0.5931	66	0.65689		60	0.49377	61	0.65384
67	0.85481	65	0.68789		59	0.84472	70	0.72619		59	0.60172	67	0.69523		61	0.62585	62	0.48942
68	0.88959	68	0.93942		60	0.8177	71	0.74674		60	0.71059	68	0.60084		62	0.50341	63	0.5183
69	0.78298	69	0.76676		61	0.8241	72	0.61552		61	0.57748	69	0.75223		63	0.54716	64	0.74046
71	0.89195	70	0.7969		62	0.81764	76	0.83022		62	0.59388	70	0.71072		64	0.79031	65	0.54805
73	0.78998	71	0.95917		63	0.86264	77	0.79031		63	0.82461	71	0.75115		65	0.56993	66	0.52883
74	0.7784	72	0.75868		64	0.75974	79	0.72213		64	0.66816	72	0.69097		66	0.52358	67	0.54896
75	0.84447	73	0.71929		65	0.82144	79	0.85585		65	0.72258	73	0.77495		67	0.55683	69	0.46852
76	0.85259	75	0.81202		66	0.81371	81	0.62562		66	0.64132	74	0.74176		68	0.55247	70	0.92858
78	0.83407	77	0.85724		67	0.82783	83	0.99337		67	0.6629	75	0.82262		69	0.4589	71	0.47729
79	0.83061	78	0.82828		69	0.74677	85	0.71812		68	0.63782	76	0.85579		70	0.75366	72	0.5499
80	0.76919	80	0.73906		70	0.76089	87	0.70651		69	0.74497	77	0.81636		71	0.45805	73	0.44845
82	0.85961	82	0.89091		72	0.67468	88	0.82352		71	0.73455	78	0.59751		72	0.54377	74	0.65488
83	0.85731	83	0.84688		75	0.82637	89	0.84665		72	0.6844	79	0.81424		73	0.46682	75	0.47209
84	0.87586	84	0.88398		76	0.80191	90	0.78102		73	0.66538	80	0.75822		74	0.56129	76	0.52896
85	0.77157	85	0.66263		78	0.80573	91	0.60996		74	0.73277	81	0.85672		75	0.48084	77	0.41614
86	0.84691	87	0.91415		79	0.82499	93	0.8594		75	0.75435	82	0.62439		76	0.50709	79	0.55086
87	0.86663	88	0.72873		81	0.63849	95	0.73333		76	0.79235	84	0.82139		77	0.46075	80	0.53951
88	0.78551	89	0.84695		82	0.66804	97	0.87475		77	0.78369	85	0.79233		79	0.55698	82	0.48005
89	0.84927	91	0.83423		83	0.85062	98	0.831		78	0.60218	86	0.63156		80	0.55	83	0.52205
90	0.83421	92	0.73341		84	0.78759	--			79	0.8208	87	0.72487		81	0.53601	85	0.50895
91	0.8319	93	0.85742		86	0.76441	--			80	0.75338	89	0.58172		82	0.50017	88	0.57371
92	0.81917	94	0.87367		86	0.65637	--			81	0.75249	90	0.73311		83	0.53079	89	0.49413
93	0.85627	95	0.74388		88	0.82995	--			82	0.65567	91	0.67709		84	0.52118	90	0.4924
94	0.84121	97	0.89919		89	0.80291	--			84	0.79304	93	0.8575		85	0.50283	91	0.56325
95	0.77285	98	0.82735		90	0.77845	--			85	0.77747	96	0.61476		87	0.51597	92	0.4863
97	0.86906	99	0.9027		91	0.63826	--			86	0.65732	99	0.8387		88	0.55709	93	0.82042
98	0.84821	--			94	0.82853	--			87	0.73767	--			89	0.51162	94	0.41373
99	0.89227	--			96	0.74875	--			89	0.6296	--			90	0.53875	95	0.53094
--		--			98	0.80015	--			90	0.77995	--			91	0.5755	96	0.41463
					99	0.79242				91	0.68314				92	0.51953	97	0.50998
										92	0.79288				93	0.72333	98	0.52574
										93	0.81878				94	0.45834	99	0.55199
										94	0.83344				95	0.55106	--
										95	0.62341				96	0.45924	--
										97	0.75215				97	0.52047	--
										99	0.80223				98	0.55022	--
															99	0.55636	--

## Sheet: Fig 7
China Real Estate Index (399241)					Poly Development (600048)					Gemdale Group (600383)					Nanshan Holdings (002314)
Date	LSTM Prediction	Date	True		Date	LSTM Prediction	Date	True		Date	LSTM Prediction	Date	True		Date	LSTM Prediction	Date	True
0	3.02576	0	2.96136		0	14.7382	0	14.4738		0	10.6648	0	10.4777		0	3.08884	0	2.95379
2	3.05143	1	2.97296		2	15.4467	1	15.066		4	11.6093	3	11.5628		1	3.10026	1	2.9596
3	3.04616	2	2.94534		5	15.6371	2	14.9285		6	11.543	4	11.4315		2	3.11728	2	2.93722
4	3.07438	3	2.99594		6	15.912	3	14.9074		9	10.8118	5	11.4685		3	3.10052	3	2.98802
6	3.06957	4	2.96832		7	15.9014	4	15.2352		10	10.7646	8	10.5125		4	3.1401	4	2.96567
9	3.05938	5	2.99651		8	15.3304	6	14.9602		12	10.8669	9	10.5027		5	3.12342	5	2.98835
13	3.14428	7	2.99166		10	15.2881	8	14.019		13	10.9789	10	10.5772		6	3.14612	7	2.98301
14	3.23955	8	2.97514		11	15.2881	9	14.2728		14	11.4374	12	10.6889		9	3.12967	8	2.95504
15	3.30678	12	3.12165		13	15.3621	10	14.4632		15	11.3808	13	11.344		13	3.23159	12	3.09636
17	3.1233	13	3.33433		14	15.7428	11	14.4421		16	11.2026	15	10.8285		14	3.41742	13	3.32722
18	3.09005	14	3.18933		15	16.1764	12	14.7487		17	11.3146	16	11.1182		17	3.21539	14	3.19233
20	3.09086	16	3.08942		17	16.2399	13	15.3833		18	11.9698	17	12.1855		19	3.16504	15	3.09695
23	3.18659	18	3.0677		20	15.6688	14	15.489		19	12.1661	18	12.4379		21	3.17663	18	3.05796
24	3.22627	20	3.10749		23	16.2081	15	15.6159		21	11.9876	20	12.2782		23	3.27262	19	3.08629
25	3.28801	22	3.18076		24	16.0072	16	15.6159		23	12.3988	22	13.5322		24	3.27279	20	3.08086
27	3.31092	23	3.17559		27	16.6311	17	15.3092		24	12.2486	23	13.4942		25	3.36292	22	3.16545
28	3.35594	24	3.24844		29	16.3667	19	15.066		25	11.9395	24	13.0259		26	3.37439	23	3.14882
30	3.31194	25	3.26563		30	16.0072	20	15.1294		26	11.9108	25	13.3999		27	3.4364	24	3.23898
31	3.57477	26	3.34969		31	15.5419	21	15.5842		27	11.7044	27	13.287		28	3.44782	25	3.22789
32	3.6757	28	3.31124		32	15.7745	23	15.9755		29	11.7413	30	12.4808		29	3.40293	26	3.31245
33	3.92188	29	3.32829		33	16.3773	24	15.5419		30	12.0123	32	13.5195		30	3.41438	27	3.33517
34	3.98935	30	3.64713		34	16.4619	25	16.4514		32	12.8355	33	13.6689		31	3.61707	28	3.29589
35	4.05099	31	3.72568		35	16.0706	28	16.0601		33	13.0694	34	13.1723		32	3.75228	29	3.30734
36	4.07928	32	4.11706		36	16.0389	30	14.9814		35	12.9566	35	13.097		33	4.02809	30	3.61125
38	4.3704	33	3.97213		37	16.3562	31	16.1447		39	11.5789	36	13.2559		36	4.0342	31	3.71273
39	4.44339	34	4.04519		38	16.0918	32	16.0918		40	11.3725	37	12.9373		39	4.50729	32	4.07857
40	4.39911	35	3.92813		39	16.0812	33	15.5525		41	11.4189	39	12.7778		41	4.50763	33	3.96061
41	4.44409	37	4.20815		40	16.1658	34	15.5313		42	11.6993	41	13.1606		42	4.56409	34	4.02264
42	4.57844	39	3.94054		42	16.4196	35	15.9437		44	11.624	42	13.1134		44	4.44621	35	3.92151
43	4.59559	40	4.05823		43	16.1975	36	15.5842		45	11.7735	43	12.776		46	4.94166	36	4.09048
44	4.54003	41	4.28202		44	16.4619	37	15.5736		46	11.8574	44	13.0658		47	4.81808	37	4.18632
46	5.13851	42	4.31579		45	16.3033	39	15.7005		47	11.4918	45	12.9627		49	4.27265	38	4.06832
47	5.03832	43	4.20439		46	15.9226	40	15.9543		48	11.5477	46	12.2881		51	4.24477	39	3.92782
49	4.3684	45	5.06003		47	15.8803	43	15.6168		49	11.8846	48	12.7837		52	4.27313	41	4.25447
51	4.32436	46	4.83681		48	16.2716	44	15.9987		50	11.8748	49	12.5212		54	4.02595	42	4.2715
52	4.32468	48	3.98257		49	16.0918	45	15.3304		51	12.8948	50	13.2794		55	3.82915	43	4.18724
54	4.04589	49	4.03317		50	16.7369	47	15.3451		53	12.9974	51	13.4474		56	3.86868	45	5.04281
55	3.78366	51	4.0505		53	16.9272	48	15.8371		55	12.1444	52	13.4097		57	3.96452	46	4.70541
56	3.7728	52	3.89439		54	16.6523	49	15.4993		56	12.0691	53	12.9599		58	3.91962	48	3.97426
57	3.83451	53	3.76071		55	16.3667	50	16.3291		57	12.4433	54	12.8846		59	3.92544	49	4.02506
58	3.80714	54	3.6213		57	16.3456	52	16.4393		59	12.6113	55	12.6783		60	4.04379	51	4.031
60	3.93618	56	3.7728		60	17.5406	53	16.0941		60	13.2852	56	12.7247		63	3.81919	52	3.868
63	3.73028	57	3.73952		61	17.5406	54	15.8224		61	13.7248	57	13.1365		65	3.87016	53	3.73883
65	3.798	58	3.74543		62	17.6358	55	15.8298		63	13.4902	58	13.1735		66	3.81408	54	3.60392
66	3.74251	59	3.86322		64	16.8638	56	16.3438		64	12.8813	59	13.8006		68	3.42051	56	3.76743
68	3.35756	60	3.75172		65	16.7475	57	16.5642		65	12.6937	60	13.8938		69	3.42629	57	3.71695
69	3.35232	62	3.65184		66	16.8955	58	17.137		66	12.7401	61	14.0434		72	3.82624	58	3.71711
72	3.82826	63	3.7417		67	15.5842	59	17.0268		67	12.5619	62	13.556		74	4.00105	59	3.84105
74	4.01883	65	3.68628		68	15.7745	60	17.1517		68	11.2882	63	13.2001		75	3.91121	60	3.71741
75	3.94099	67	3.35176		69	16.0918	61	16.241		69	11.2409	65	13.424		77	3.93963	62	3.639
77	3.9528	69	3.61498		70	17.4877	62	16.1749		70	11.456	66	13.2458		78	3.91726	64	3.74056
78	3.94194	73	3.95702		71	17.4243	64	16.3365		71	12.9164	67	11.9065		79	4.06374	65	3.67883
79	4.03728	74	3.89598		72	17.8579	65	14.7135		72	14.0208	68	12.29		82	4.92496	67	3.35283
80	4.26111	76	3.97477		73	17.8684	67	15.4993		74	14.1794	69	12.5049		83	4.99831	68	3.59503
84	5.91069	77	3.9528		74	17.6252	69	16.9901		75	14.0948	70	13.7501		84	4.95913	71	3.80365
85	5.76021	78	4.10402		75	17.3925	70	16.6963		76	13.5044	71	13.8246		85	4.74545	73	3.93895
86	5.46431	83	6.41326		76	17.456	71	17.2251		77	12.9702	72	14.3581		86	4.69498	74	3.88849
87	5.38078	84	5.77104		77	17.3608	72	17.2398		78	13.4662	73	14.2922		88	4.90349	76	3.95633
88	5.39796	85	5.38011		78	17.9848	73	17.0489		79	13.4472	74	14.2918		90	4.78562	77	3.91148
90	5.02967	86	5.21842		79	18.1011	74	16.7918		81	14.2517	75	13.9544		91	4.83647	78	4.08602
91	5.10832	87	5.22998		80	18.4924	75	16.946		82	13.6521	76	13.954		93	4.43167	83	6.39926
93	4.58927	88	4.83347		81	18.5981	76	16.8065		83	13.5955	77	13.626		94	4.29683	85	5.34747
94	4.4275	89	4.68299		82	18.1434	77	17.7245		84	13.4361	78	14.3841		95	4.12252	86	5.20132
95	4.1709	90	4.79506		83	18.3866	78	17.7172		85	12.8271	79	14.2621		96	4.24084	87	5.20715
96	4.29962	92	4.19781		85	18.2597	79	18.1798		87	12.9671	81	15.1509		97	4.26359	88	4.85844
97	4.33353	93	4.10883		86	17.6781	80	18.312		88	13.7062	82	14.4296		99	4.82649	89	4.64482
99	5.07729	94	3.89116		86	18.0271	81	17.6143		89	13.1442	83	14.6166		100	4.84356	90	4.76317
100	5.09999	95	4.12616		87	18.7515	82	18.1211		90	13.0408	84	14.5225		101	4.51174	92	4.18393
101	4.74273	96	4.13203		88	19.1586	83	17.9669		91	11.9355	85	13.9885		102	4.51195	93	4.09972
102	4.75433	97	4.72488		89	18.6193	84	17.1737		92	11.6357	86	14.9148		104	4.74292	94	3.86355
104	5.03427	99	4.63593		90	18.5135	85	17.7832		93	11.8038	87	15.1486		--		95	4.10006
--		100	4.18369		91	17.8579	86	18.8995		94	11.5133	88	14.4366		--		96	4.10022
--		101	4.3406		92	17.8156	87	19.2961		95	11.8219	89	14.5205		--		98	4.70253
--		102	4.50833		93	17.9848	88	18.3928		96	11.5032	90	13.3966		--		99	4.6071
--		103	4.61492		94	17.4243	89	18.3708		98	12.6542	92	13.3963		--		100	4.174
--		104	4.94487		95	17.7733	90	17.4307		99	12.476	93	13.733		--		101	4.26416
--		--			96	17.2551	91	17.5262		101	11.6891	94	13.3206		--		103	4.57963
--		--			97	17.9742	92	17.7539		103	11.3513	95	13.6574		--		104	4.91733
--		--			98	18.3232	93	17.0048		103	10.8923	96	13.189		--		--
--		--			99	17.9425	94	17.5042		--		97	14.2182		--		--
--		--			100	16.9801	96	16.7771		--		100	12.9816		--		--
--		--			101	16.7792	97	17.7686		--		101	13.0374		--		--
--		--			102	16.8849	98	18.099		--		102	12.9341		--		--
--		--			104	16.4196	99	16.3659		--		103	12.4374		--		--
--		--			--		101	16.2777		--		104	12.1749		--		--
--		--			--		102	16.432		--		--			--		--
--		--			--		103	15.8151		--		--			--		--
--		--			--		104	15.6315		--		--			--		--
--		--			--		--			--		--			--		--
--		--			--		--			--		--			--		--
--		--			--		--			--		--			--		--

## Sheet: Fig 8
China Real Estate Index (399241)					Poly Development (600048)					Gemdale Group (600383)					Nanshan Holdings (002314)
Date	CNN-LSTM Prediction	Date	True		Date	CNN-LSTM Prediction	Date	True		Date	CNN-LSTM Prediction	Date	True		Date	CNN-LSTM Prediction	Date	True
0	2021.78	0	2020.43		0	14.4915	0	15.1123		-0.144928	10.9481	0	10.8453		-0.228027	2.98743	-0.124378	2.99308
1	2001.43	3	1991.94		1	13.9972	1	14.7338		0.869565	10.4915	1.40097	10.347		1.3267	2.94149	1.94859	2.98672
2	1982.44	4	2001.43		2	14.271	2	14.2816		2.75362	10.5374	2.6087	10.3376		2.98507	3.00342	5.88723	3.08765
3	2006.86	5	2001.43		3	14.4712	5	14.6716		4.05797	10.6061	3.57488	10.4709		4.12521	3.04847	7.02736	3.35418
4	2021.78	6	2023.14		4	14.4294	6	14.8508		5.07246	10.7432	5.2657	10.4901		5.47264	3.09346	8.1675	3.20048
5	2013.64	7	2081.47		5	14.7138	8	15.5246		5.7971	11.3597	6.47343	11.023		5.99088	3.30909	10.0332	3.12037
6	2029.92	8	2116.74		6	15.4505	9	15.7355		6.81159	11.0402	7.80193	10.9185		7.02736	3.1895	11.0697	3.12003
7	2147.95	9	2017.71		7	15.4824	11	15.6096		7.82609	10.812	8.52657	10.2717		8.1675	3.10394	12.6244	3.10816
8	2093.68	12	2040.78		8	15.6088	12	15.3257		8.98551	11.1089	11.6667	12.1366		9.41128	3.08082	14.2828	3.16441
9	2063.84	13	2013.64		9	15.5881	14	15.3053		9.85507	12.1821	13.599	11.9561		10.4478	3.02937	16.7703	3.16927
10	2046.2	15	2032.64		10	15.3042	15	15.6316		10.8696	12.4904	15	13.0979		12.2098	3.04583	18.2214	3.27102
11	2061.12	16	2036.71		11	15.1888	16	15.8213		11.5942	12.3763	16	13.4024		13.039	3.0626	19.8798	3.27048
12	2051.63	17	2066.55		12	15.0628	17	16.1162		12.7536	12.2737	17.2222	13.0505		14.1791	3.13037	20.8126	3.36103
13	2028.57	18	2119.46		13	15.1157	18	15.8218		13.7681	12.9702	17.7053	12.9744		15.1119	3.16414	22.0564	3.31519
14	2028.57	19	2131.67		14	15.6104	20	16.3799		14.6377	13.5525	18.5507	13.1172		16	3.1182	22.9892	3.34896
15	2057.05	20	2194.07		15	15.7895	21	16.4749		15.942	13.4955	19.8792	13.0318		16.9776	3.23735	23.7148	3.76328
16	2105.89	21	2256.47		16	15.9896	22	16.0648		16.9565	12.9706	20.7246	13.127		18	3.20841	25.1658	3.8196
17	2139.81	23	2217.13		17	15.5164	23	15.9915		18.1159	13.4159	22	12.6039		19.3615	3.32743	26.0987	3.7909
18	2138.45	24	2214.42		18	16.148	24	15.2867		19.1304	13.3589	22.7778	12.6611		20.2944	3.29306	26.9279	3.9042
19	2196.78	25	2150.66		19	16.4797	25	15.5605		20.4348	13.3248	24	12.2331		21.0199	3.24739	28.1716	3.84133
20	2221.2	26	2130.31		20	16.117	27	16.3713		20.8696	13.0623	25.6763	13.4891		22.16	3.27541	29.2081	3.8921
21	2240.19	29	2229.34		21	15.9699	28	15.877		21.5942	12.7998	26.6425	13.6319		22.7819	3.60458	30.7629	4.24936
22	2219.84	30	2185.93		22	15.5177	29	15.751		23.0435	12.4461	27.8502	13.1183		24.1294	3.72907	32.0066	4.05587
23	2180.5	31	2190		23	14.9392	30	15.9827		23.6232	12.9257	28.6957	12.9852		25.2695	4.08647	32.9395	4.01014
24	2118.1	34	2069.26		24	15.3814	32	15.7517		24.4928	13.4965	29.4203	13.1756		26.306	3.94416	34.3905	4.14595
25	2134.38	36	2069.26		25	16.1604	34	15.9311		26.087	13.6337	31.4734	12.7382		27.0315	4.01775	34.9088	4.36158
26	2180.5	37	2096.4		26	16.087	36	15.9737		26.5217	13.1315	32.4396	12.8239		27.9643	3.91522	35.9453	4.33285
27	2203.57	38	2119.46		27	15.5084	37	15.9214		27.5362	13.0859	33.5266	13.0238		28.5862	4.09674	36.9818	4.36658
28	2214.42	39	2111.32		28	15.4771	39	16.027		28.9855	13.2916	34.9758	13.0906		30.0373	4.15306	38.1219	4.56497
29	2179.15	40	2165.58		29	15.9824	40	15.5959		29.2754	12.8806	35.5797	13.0336		30.9701	4.0335	38.9511	5.08148
30	2200.85	42	2059.77		30	15.5513	41	15.5752		30.5797	12.721	36.5459	12.7388		32.0066	3.85711	39.9876	4.88805
31	2122.17	43	2052.98		31	15.5516	42	15.8384		32	12.8352	38.4783	13.0339		33.1468	4.03846	40.9204	4.23468
32	2122.17	44	2027.21		32	15.6464	43	15.765		32.6087	13.0294	39	12.1969		34.0796	4.25395	41.8532	4.04697
33	2080.12	46	2119.46		33	15.752	44	16.2177		34	13.2121	40	12.3207		35.2197	4.27062	42.9934	4.02956
34	2074.69	49	2042.13		34	15.9732	46	16.5864		34.7826	13.0867	41.4976	12.6918		36.2562	4.13966	44.3408	4.1143
35	2090.97	51	2004.15		35	15.7841	47	16.2711		35.6522	12.7444	42.4638	12.5682		36.7745	4.54269	45.17	4.097
36	2119.46	52	2004.15		36	15.5949	50	15.9667		36.6667	13.0755	43	13.1677		38.3292	5.05328	46.2065	3.97172
37	2116.74	54	2042.13		37	16.0475	53	16.9775		38	12.9044	44.2754	13.377		39.0547	4.78046	47.1393	3.90895
38	2143.88	55	2019.07		38	15.7321	55	17.178		38.8406	12.2425	45.3623	13.5484		40.2985	4.29167	47.9685	3.69856
39	2164.22	56	2016.36		39	15.2905	56	17.0415		39.7101	12.4937	46.4493	13.0824		41.2313	3.92792	49.8342	3.81153
40	2086.9	58	1895.62		40	15.3119	57	16.3683		40.942	12.7906	48.1401	12.7686		42.3715	4.00137	51.5962	3.78824
41	2050.27	59	1849.5		41	15.8802	58	16.2634		41.7391	12.5053	49.4686	12.6071		43.9262	4.00654	52.529	3.83336
42	2069.26	60	1842.71		42	15.4386	60	16.4637		42.8986	13.3046	50.314	13.1113		45.0663	3.84148	54	3.99217
43	2036.71	61	1829.15		43	16.4068	61	15.2329		43.913	13.4987	51.6425	13.3303		45.7919	3.69359	55	3.82156
44	2115.39	62	1791.16		44	16.3335	62	15.0543		44.7826	13.4189	52.6087	13.7965		47.1393	3.5455	55.9494	3.71299
45	2137.09	63	1802.02		45	16.5021	64	16.4963		46.087	12.9625	53.8164	13.9013		47.8648	3.62477	57.6078	3.83738
46	2116.74	64	1869.84		46	16.1025	66	17.0545		46.6667	12.894	54.7826	14.1012		48.4867	3.76086	59.8881	3.63787
47	2085.54	65	1891.55		47	16.0186	67	17.2336		47.8261	12.6773	55.7488	13.7684		49.6269	3.6753	61.1318	3.4671
48	2044.84	66	1891.55		48	15.8293	68	17.1707		48.9855	12.7573	56.5942	13.1025		50.9743	3.69758	62.0647	3.45544
49	2027.21	67	1925.47		49	15.8507	69	16.9815		49.7101	13.1455	59.6135	13.3788		52.4254	3.83907	62.7902	3.65396
50	2010.93	68	1934.96		50	16.4191	71	16.9295		50.7246	13.1456	60.5797	12.009		53.0473	3.70258	63.8267	3.63658
51	2032.64	69	1875.27		51	16.5456	73	17.677		52	13.8078	61.6667	11.9806		53.9801	3.65684	65.0705	3.82358
52	2032.64	70	1857.64		52	17.1562	74	17.7615		53	13.9221	63.4783	13.3221		54.8093	3.59978	66.8325	3.92522
53	2066.55	71	1902.4		53	17.0196	75	18.0773		53.913	14.0707	64.5652	13.7123		56.2604	3.66177	67.6617	3.8852
54	2020.43	72	1887.48		54	17.1988	76	17.7514		54.7826	13.7625	65.6522	14.3212		56.675	3.71843	69.942	4.03778
55	2017.71	74	2114.03		55	16.7571	77	17.7624		55.6522	13.2375	67.1014	14.3119		57.8151	3.65559	70.7711	3.99208
56	1939.03	75	2147.95		56	16.2418	79	17.3208		57	13.3289	68.43	13.9791		59.1625	3.45639	72.0149	4.17908
57	1877.98	76	2341.94		57	16.1684	80	17.4473		57.5362	13.4889	69.6377	13.9222		60.199	3.30272	72.8441	4.44571
59	1895.62	77	2327.02		59	16.3373	82	18.7105		58.5507	13.215	71	13.5608		61.3391	3.34778	73.6733	4.43408
60	1844.07	78	2327.02		60	14.7066	84	18.1007		59.8551	11.9138	71.57	14.2839		61.961	3.56337	75.9536	5.50664
61	1701.63	79	2211.71		61	15.0015	85	17.4906		60.7246	12.3363	73	14.4552		62.5829	3.64835	76.7828	5.50637
62	1772.17	80	2238.84		62	15.4542	86	17.3857		62	12.5418	73.5024	14.5124		63.9303	3.74445	77.7156	4.90411
63	1871.2	81	2137.09		63	16.9906	87	17.4491		62.6087	13.7863	74.5894	15.0072		64.6559	3.81804	78.8557	4.53461
64	1947.17	82	2248.33		64	16.6542	88	17.302		63.913	13.8207	76	14.4651		65.8997	3.92553	80.825	4.68161
65	1924.11	83	2309.38		65	17.2436	89	17.3654		64.7826	14.3915	77.3671	14.3987		67.0398	3.82294	82.0688	4.66985
66	2000.08	85	2152.02		66	17.2439	90	16.9869		65.7971	14.3117	78.5749	14.0564		68.4909	3.90197	83.0017	4.52757
67	2057.05	86	2104.53		67	17.0442	92	17.7344		66.6667	14.3575	79.7826	14.1231		69.3201	3.94713	84.2454	4.5442
68	2015	87	1985.16		68	16.7604	93	17.5664		67.6812	13.9581	81.4734	15.1602		69.942	3.87878	85.4892	4.29393
69	2023.14	88	1990.58		69	16.9922	94	16.6406		68.9855	14.0039	83.5266	14.3423		70.7711	4.02048	86.9403	4.1742
70	2076.05	90	1929.53		70	16.7925	95	16.3675		69.8551	13.5816	84.7343	13.5338		71.9113	4.3438	87.6658	4.06606
71	2046.2	91	1822.36		71	17.8028	97	16.1679		70.7246	14.495	85.3382	13.3056		73	4.74122	88.7023	4.15658
72	2181.86	92	1803.37		72	17.7189	--			71.8841	14.2325	86.5459	13.6006		73.9842	5.24038	89.8425	3.9177
73	2213.06	93	1853.57		73	18.2452	--			72.6087	14.7121	87.7536	13.5247		75.4353	5.75101	90.568	4.11622
74	2308.02	94	1829.15		74	18.3401	--			74	15.1802	88.8406	13.639		75.539	6.36429	91.8118	4.19532
75	2379.92	95	1800.66		75	17.6145	--			74.7826	14.4155	90	13.3917		77.1973	5.87536	92.8483	4.17794
76	2309.38	96	1803.37		76	18.246	--			75.5072	14.6553	91.6184	14.1054		77.9229	5.27885	93.5738	4.01302
77	2373.14	97	1848.14		77	17.9516	--			77.1014	14.5528	92.5845	13.8867		78.5448	5.17074	95.2322	4.33049
78	2272.75	98	1826.43		78	17.1627	--			77.971	13.9364	93.5507	13.0973		80	5.15871	96.8905	4.53439
79	2221.2	--			79	17.8259	--			78.6957	14.416	95.6039	12.8502		81.3433	4.8007
80	2194.07	--			80	18.9309	--			79.7101	14.964	96.57	12.5078		82.1725	4.61303
81	2271.4	--			81	19.3416	--			80.5797	15.1696				83.3126	4.76598
82	2286.32	--			82	18.3947	--			81.8841	14.4392				83.7272	4.40808
83	2204.92	--			83	18.4056	--			83.0435	14.5306				84.8673	4.11808
84	2208.99	--			84	17.4694	--			83.913	13.4234				86.0075	4.0666
85	2082.83	--			86	17.8066	--			85.942	13.7547				87.0439	3.77096
86	2039.42	--			87	17.0282	--			86.6667	13.321				87.9768	4.06028
87	2080.12	--			88	17.5967	--			87.6812	13.6978				89.4279	4.03709
88	1964.81	--			89	16.8183	--			88.5507	13.1956				90.3607	4.39455
89	1975.66	--			90	17.8076	--			89.7101	13.835				90.9826	4.66126
90	1915.97	--			91	18.1446	--			90.8696	14.2575				92.1227	4.54163
91	1975.66	--			92	17.5661	--			91.5942	13.6868				92.8483	4.0814
92	2044.84				93	16.4089				92.7536	12.9678				93.8847	4.24575
93	2028.57				94	16.304				94.058	13.0935				94.9212	4.38738
94	1920.04				95	16.5462				94.6377	12.9452				95.9577	4.52334
95	1955.31				96	15.852				95.7246	12.443				96.7869	4.84676
96	1970.23				97	15.6209				97.1014	12.2034
97	1949.88				--
98	1910.54				--

## Sheet: Fig 9
		Accuracy
	Iterations(n)	CNN-LSTM	Song et al.(2023)	Kamara(2022)	LSTM	CNN
	0	0.12598	0.10826	0.13233	0.10235	0.0389
	10	0.33837	0.32262	0.33214	0.24997	0.19133
	20	0.59566	0.64554	0.57839	0.53798	0.46951
	30	0.76669	0.78492	0.74573	0.69044	0.62853
	40	0.86488	0.84286	0.81328	0.76472	0.7158
	50	0.88828	0.85856	0.83214	0.78365	0.73796
	60	0.90023	0.87348	0.85795	0.80262	0.73741
	70	0.89951	0.87611	0.86294	0.80187	0.73674
	80	0.90546	0.88799	0.85159	0.79472	0.75301

## Sheet: Fig 10
		Forecast the time required(s)
	Iterations(n)	CNN-LSTM	Song et al.(2023)	Kamara(2022)	LSTM	CNN
	0	87.5014	87.499	88.2509	89.0041	89.5065
	10	64.329	70.6167	75.3886	78.4072	81.4244
	20	61.0206	65.2947	71.0726	75.5977	78.614
	30	57.7074	61.9834	67.0058	71.0266	75.8046
	40	54.9112	60.4433	65.9684	69.4884	73.5093
	50	52.6093	58.3923	64.6706	67.6869	73.2195
	60	52.0799	57.3583	63.8847	68.913	73.4362
	70	52.0548	57.0855	63.8685	68.8959	73.4196
	80	51.9055	56.888	62.5911	68.1512	72.5301
